# Supplementary material for: Comprehensive Characterization of Ageing-Relevant Subtypes Associated With Different Tumorigenesis and Tumor Microenvironment in Prostate Cancer
Source: Front Mol Biosci. 2022 Feb 21;9:803474. doi: 10.3389/fmolb.2022.803474 (PMC8898838; doi:10.3389/fmolb.2022.803474)
Supplement: Supplementary file 1 [file Table2.XLSX]

## Sheet: Sheet1
ID	logFC	AveExpr	t	P.Value	adj.P.Val	B
TP63	-2.27949	3.22468	-10.2043	1.61597e-22	5.65588e-21	40.1946
CLU	-2.09533	7.91544	-12.8431	3.14878e-33	2.93886e-31	64.6082
GSTP1	-2.08284	6.7501	-12.4369	1.73514e-31	1.2146e-29	60.6348
SNCG	-1.99216	4.76898	-11.7603	1.17281e-28	5.47313e-27	54.1801
PTGS2	-1.93611	3.87066	-8.36102	5.06062e-16	7.08487e-15	25.4405
EFEMP1	-1.51756	4.99664	-9.67419	1.47569e-20	4.59102e-19	35.7353
CTF1	-1.4771	3.23995	-10.8643	4.6918e-25	1.87672e-23	45.9707
PPARGC1A	-1.45982	1.37395	-13.749	3.25277e-37	9.10777e-35	73.7083
ADCY5	-1.3093	3.16694	-9.16317	9.77689e-19	1.95538e-17	31.5973
S100B	-1.26885	2.37104	-7.75442	4.28711e-14	4.44589e-13	21.0762
RGN	-1.23646	2.60668	-9.61957	2.32779e-20	6.51782e-19	35.2854
PRKCA	-1.15533	3.17754	-8.71268	3.44214e-17	6.02374e-16	28.0871
BCL2	-1.10651	2.97823	-8.61606	7.26304e-17	1.12981e-15	27.3516
NGFR	-1.05344	3.51187	-6.61959	8.52734e-11	5.68489e-10	13.6358
PIK3R1	-1.04993	4.55225	-8.76374	2.31395e-17	4.31938e-16	28.4783
IGF2	-1.03141	2.99212	-6.04604	2.73174e-09	1.56099e-08	10.2564
FOS	-0.99114	8.72659	-3.68452	0.000251655	0.000623569	-0.715177
NR3C1	-0.987603	3.91282	-8.27926	9.3422e-16	1.24563e-14	24.8373
UCHL1	-0.939688	3.25244	-6.18211	1.22859e-09	7.16677e-09	11.0341
PLAU	-0.912701	3.30677	-7.11889	3.39249e-12	2.73951e-11	16.7892
NRG1	-0.864266	0.936226	-9.57492	3.37438e-20	8.58933e-19	34.9188
EPS8	-0.86292	3.94437	-7.68813	6.85647e-14	6.85647e-13	20.6151
FGFR1	-0.830544	4.7607	-7.29068	1.0715e-12	9.6781e-12	17.9183
EGR1	-0.805527	7.76685	-3.16965	0.00161061	0.00336545	-2.43959
BDNF	-0.784654	0.90109	-9.37372	1.77105e-19	4.13246e-18	33.2826
LEPR	-0.778961	2.27889	-6.46741	2.19378e-10	1.36502e-09	12.7134
FAS	-0.760757	3.55111	-6.21699	9.98649e-10	5.9494e-09	11.2359
FOXO1	-0.757797	3.45622	-8.03369	5.73207e-15	6.68742e-14	23.0532
HOXB7	-0.726771	1.86364	-5.5365	4.77208e-08	2.34418e-07	7.47998
NFE2L2	-0.719729	6.20933	-7.89351	1.58451e-14	1.70639e-13	22.0539
PPARG	-0.707499	2.52418	-4.66002	3.96552e-06	1.32184e-05	3.22166
SST	-0.664916	0.634423	-4.43308	1.12063e-05	3.48639e-05	2.22893
UCP2	-0.643818	5.03496	-4.29703	2.04513e-05	6.09188e-05	1.65595
PDGFRA	-0.616224	2.66489	-4.2348	2.67866e-05	7.73222e-05	1.39943
IRS1	-0.6152	3.59498	-4.40344	1.27927e-05	3.93621e-05	2.10269
STAT5B	-0.60628	5.18771	-8.39084	4.04187e-16	5.95644e-15	25.6617
KL	-0.602325	2.83777	-2.55028	0.0110318	0.0198007	-4.18163
JAK2	-0.601462	2.67125	-6.60862	9.13399e-11	5.94771e-10	13.5687
PTEN	-0.599527	4.42226	-5.6621	2.40421e-08	1.20211e-07	8.14422
EGFR	-0.59856	4.73272	-5.0288	6.67799e-07	2.56142e-06	4.93207
STAT5A	-0.594574	3.83939	-7.31479	9.09892e-13	8.49232e-12	18.0786
CAT	-0.584411	6.66811	-6.00756	3.41516e-09	1.91249e-08	10.0392
IGFBP3	-0.584319	6.34317	-4.02802	6.41079e-05	0.000170954	0.572282
CDKN1A	-0.584297	6.44674	-3.84164	0.000136362	0.000347104	-0.139762
VEGFA	-0.571901	5.1084	-2.79667	0.00534282	0.0101768	-3.53254
APP	-0.571628	8.80953	-4.51238	7.83402e-06	2.52129e-05	2.57059
TP73	-0.561462	1.66426	-5.26635	1.99537e-07	8.86831e-07	6.09667
IL6	-0.52247	1.89912	-2.37101	0.0180809	0.0312509	-4.61716
PTPN11	-0.519336	5.33946	-5.09355	4.827e-07	1.95878e-06	5.24466
FOXO4	-0.517597	4.57269	-6.64434	7.3003e-11	4.98557e-10	13.7875
CEBPB	-0.504052	5.20146	-4.66602	3.85584e-06	1.30076e-05	3.24851
NOG	-0.500742	0.634467	-8.17618	2.01075e-15	2.55913e-14	24.0832
MXI1	-0.498567	5.32316	-6.76587	3.38116e-11	2.4275e-10	14.5396
CDKN2B	-0.498096	2.55442	-4.38607	1.38199e-05	4.18467e-05	2.02908
RB1	-0.486203	4.42503	-4.65527	4.05456e-06	1.33562e-05	3.2004
MSRA	-0.483552	3.97599	-5.95386	4.65481e-09	2.45914e-08	9.73815
ARNTL	-0.475071	2.27704	-5.50802	5.56455e-08	2.68634e-07	7.33124
EIF5A2	-0.423069	1.54225	-5.17453	3.20064e-07	1.35785e-06	5.64072
MAPK14	-0.410597	4.55618	-5.25078	2.16292e-07	9.46279e-07	6.01883
LMNA	-0.409053	7.34115	-4.03197	6.30692e-05	0.000169802	0.587729
JUN	-0.401021	7.92145	-2.58647	0.00995048	0.0179999	-4.08994
IGF1	-0.398981	1.77523	-2.531	0.0116496	0.0207764	-4.22996
NGF	-0.394412	1.06717	-4.90194	1.2486e-06	4.54036e-06	4.33018
SQSTM1	-0.38813	7.5121	-5.14663	3.68957e-07	1.51924e-06	5.50364
GCLC	-0.384045	4.96759	-4.17787	3.41874e-05	9.66917e-05	1.16782
HIF1A	-0.379135	6.18276	-3.23937	0.0012698	0.00271407	-2.22063
NFE2L1	-0.36662	7.3789	-4.73363	2.80459e-06	9.57664e-06	3.55349
PLCG2	-0.362355	1.52926	-4.26779	2.32254e-05	6.77408e-05	1.535
NFKBIA	-0.35596	7.42978	-4.79352	2.10872e-06	7.2894e-06	3.82698
HBP1	-0.351487	5.62017	-3.35899	0.000836139	0.00185809	-1.83434
PIK3CA	-0.349511	2.74031	-3.62947	0.000310332	0.000755591	-0.91138
PPARA	-0.344703	3.14778	-3.62444	0.000316293	0.000763465	-0.929174
GSR	-0.333393	6.63808	-4.10335	4.6849e-05	0.000128605	0.869119
ARHGAP1	-0.331513	6.91164	-4.38479	1.38991e-05	4.18467e-05	2.02364
WRN	-0.328136	2.71357	-3.34321	0.000884141	0.00194929	-1.88606
SIN3A	-0.315552	4.74741	-4.08193	5.12461e-05	0.00013931	0.784161
NCOR1	-0.303353	4.71792	-3.2203	0.0013557	0.00287288	-2.28098
TPP2	-0.296221	4.02847	-3.6486	0.000288624	0.000708901	-0.84353
ATF2	-0.294736	4.85051	-3.44822	0.00060723	0.00140516	-1.53741
BMI1	-0.292782	5.08438	-3.75983	0.000188115	0.000470287	-0.442221
SHC1	-0.287824	5.9766	-3.96958	8.14891e-05	0.000215254	0.345593
RPA1	-0.280806	5.68125	-4.11062	4.54417e-05	0.000125977	0.898012
TP53BP1	-0.266576	3.48251	-2.37268	0.0180004	0.0312509	-4.61326
HSP90AA1	-0.258407	9.37894	-3.15455	0.00169472	0.00351497	-2.48638
NFKB1	-0.253074	5.05974	-2.67682	0.00765283	0.0140973	-3.85554
RICTOR	-0.252172	3.16137	-2.83451	0.00475727	0.00912353	-3.4277
CLOCK	-0.244946	3.46698	-2.73825	0.00637565	0.0119012	-3.69171
SP1	-0.244806	5.05733	-2.87961	0.00413577	0.00804177	-3.30094
ATM	-0.243431	3.11255	-2.3213	0.0206327	0.0350131	-4.73243
TGFB1	-0.242705	4.66162	-2.19208	0.0287898	0.0471412	-5.02087
PPM1D	-0.237518	2.96976	-3.55111	0.000416281	0.000996229	-1.18577
IL7	-0.23739	1.85891	-2.20123	0.0281318	0.0463348	-5.00097
CTNNB1	-0.234364	7.90914	-2.68687	0.0074293	0.0137762	-3.82899
TAF1	-0.233492	3.71371	-2.23242	0.0259867	0.0430549	-4.93257
TERF1	-0.229375	4.32336	-2.97147	0.00309258	0.00622966	-3.03679
ERCC4	-0.225732	2.31691	-2.66148	0.00800578	0.0146511	-3.8959
MAX	-0.218657	5.6817	-5.01075	7.30612e-07	2.76448e-06	4.84555
HIC1	-0.215006	2.00121	-2.2342	0.0258688	0.0430549	-4.92864
MAPK3	-0.208316	5.62212	-3.36936	0.000805913	0.00180525	-1.80022
PTK2B	-0.203928	5.00452	-2.29379	0.0221763	0.0374058	-4.7952
GCLM	-0.199217	3.2702	-2.36307	0.0184692	0.0317263	-4.63575
POLA1	-0.192904	3.02893	-2.58599	0.00996424	0.0179999	-4.09117
CDC42	-0.190005	7.58451	-3.21838	0.00136462	0.00287288	-2.28702
PCMT1	-0.188666	6.34857	-3.04153	0.00246529	0.00503854	-2.82991
SPRTN	-0.169366	2.70673	-2.49315	0.0129527	0.0229541	-4.32381
HMGB1	-0.154441	6.36734	-2.77569	0.00569478	0.0107739	-3.59006
SDHC	-0.151666	3.90945	-2.47282	0.0137044	0.0241335	-4.37362
HDAC3	0.159242	6.0555	2.75289	0.00610106	0.0114651	-3.65212
POLD1	0.176942	3.37841	2.39106	0.0171331	0.029983	-4.57001
COQ7	0.180726	5.23174	3.03175	0.00254519	0.00516416	-2.85907
BUB3	0.186494	4.44895	2.92088	0.0036328	0.00726561	-3.18326
HTRA2	0.187719	4.45381	3.39321	0.000740197	0.001685	-1.72133
UCP3	0.187889	0.983111	3.37903	0.000778632	0.0017582	-1.76829
HSPA9	0.206339	7.6808	2.90358	0.00383641	0.0076184	-3.23278
PPP1CA	0.222347	7.99254	3.90762	0.00010475	0.000274111	0.108672
VCP	0.226443	7.95463	3.30278	0.00101911	0.00222157	-2.01753
STK11	0.229156	5.44293	3.86404	0.000124737	0.000320425	-0.0558736
DGAT1	0.23446	4.68605	3.39593	0.000733036	0.00168238	-1.71231
HSF1	0.240094	6.07137	3.88207	0.000116066	0.000300912	0.0119887
GPX4	0.240757	8.86447	3.27386	0.00112713	0.00242767	-2.11063
MTOR	0.24208	4.75931	2.3397	0.0196536	0.0335549	-4.69004
PIN1	0.244237	5.3064	3.30155	0.00102351	0.00222157	-2.02151
CEBPA	0.251068	4.25602	2.84014	0.00467531	0.00902819	-3.41198
CHEK2	0.252743	2.56381	4.14443	3.94039e-05	0.000110331	1.03313
CETP	0.268542	0.985039	3.47728	0.000546322	0.00129636	-1.43909
SIRT6	0.26924	4.92238	4.26854	2.31499e-05	6.77408e-05	1.53809
APTX	0.272243	5.08407	6.30821	5.78246e-10	3.51976e-09	11.7682
BLM	0.282839	0.912667	4.45346	1.02262e-05	3.21722e-05	2.31623
HDAC1	0.284876	7.46071	3.45916	0.000583583	0.00136169	-1.50048
HRAS	0.289971	6.21724	3.4671	0.000566988	0.00133409	-1.47364
ERCC2	0.290226	4.29308	4.86553	1.49047e-06	5.3504e-06	4.16007
HESX1	0.301455	1.6381	4.90444	1.23342e-06	4.54036e-06	4.34194
ERCC1	0.304449	5.49728	5.73222	1.63047e-08	8.30058e-08	8.52085
ZMPSTE24	0.313225	6.38051	3.0817	0.00216058	0.00444826	-2.7092
CSNK1E	0.333107	6.85749	5.46175	7.13234e-08	3.38484e-07	7.09101
SIRT7	0.333165	3.74116	5.97933	4.02026e-09	2.16476e-08	9.88062
CDK7	0.344698	5.21319	4.98785	8.18502e-07	3.05574e-06	4.73624
APEX1	0.349486	7.58447	5.0531	5.91467e-07	2.32321e-06	5.04894
TRAP1	0.364511	5.92697	4.48877	8.72008e-06	2.77457e-05	2.46827
DLL3	0.370084	0.534816	5.17005	3.27464e-07	1.36851e-06	5.61867
TCF3	0.371279	5.04406	5.27018	1.95614e-07	8.83419e-07	6.11584
NUDT1	0.37386	4.51171	4.19009	3.24506e-05	9.2716e-05	1.2173
FEN1	0.390717	4.33583	5.19119	2.93917e-07	1.2661e-06	5.72292
AIFM1	0.458141	5.74234	7.11749	3.42438e-12	2.73951e-11	16.78
RAD51	0.467643	1.5792	4.82904	1.77795e-06	6.22282e-06	3.99072
EGF	0.472626	2.2963	2.89805	0.00390369	0.00766655	-3.24856
EEF1E1	0.476154	4.62612	7.17781	2.29055e-12	1.9435e-11	17.1739
MIF	0.485088	7.09208	3.8258	0.000145191	0.000366248	-0.198792
E2F1	0.517368	2.49454	4.86178	1.5178e-06	5.37956e-06	4.14262
BAX	0.528258	6.35369	7.07989	4.39387e-12	3.41746e-11	16.5359
EEF2	0.546806	11.6198	6.71754	4.59817e-11	3.21872e-10	14.2391
IGFBP2	0.560829	7.11896	4.58501	5.61755e-06	1.82897e-05	2.88842
AGTR1	0.562645	3.44962	2.26533	0.0238779	0.0400348	-4.85935
H2AFX	0.576837	5.41261	6.48288	1.9944e-10	1.26916e-09	12.8063
GHRHR	0.586406	0.955539	5.08143	5.13081e-07	2.05233e-06	5.18586
RET	0.597797	2.72958	2.89709	0.00391541	0.00766655	-3.25129
HSPD1	0.60492	8.28752	6.86419	1.79919e-11	1.32572e-10	15.1564
NFKB2	0.637845	5.44551	8.07111	4.35928e-15	5.30695e-14	23.3223
POLB	0.654651	5.97698	5.88113	7.05438e-09	3.65783e-08	9.33417
LMNB1	0.679454	3.18365	5.36093	1.21751e-07	5.58858e-07	6.57389
TXN	0.686355	8.59684	9.21721	6.32281e-19	1.36184e-17	32.0272
CDK1	0.754834	3.05493	5.05111	5.97398e-07	2.32321e-06	5.03933
BUB1B	0.797012	1.61221	7.45733	3.43119e-13	3.31288e-12	19.0348
MYC	0.803472	6.55355	5.41944	8.93611e-08	4.17018e-07	6.87292
CCNA2	0.817628	1.98188	6.99403	7.73312e-12	5.85209e-11	15.9826
CDKN2A	0.977209	2.62043	7.22061	1.71912e-12	1.50423e-11	17.4551
FOXM1	0.98989	2.23291	7.93508	1.17374e-14	1.31459e-13	22.3487
TOP2A	1.00077	2.59662	6.00048	3.55798e-09	1.9534e-08	9.99939
PYCR1	1.4216	7.62181	13.1691	1.20214e-34	1.68299e-32	67.8454
APOE	1.58591	7.10715	8.6795	4.4513e-17	7.33156e-16	27.8338
HOXC4	1.98926	2.80208	12.1874	1.96495e-30	1.10037e-28	58.2302
